# Supplementary material for: The HTLV-1 viral oncoproteins Tax and HBZ reprogram the cellular mRNA splicing landscape
Source: PLoS Pathog. 2021 Sep 20;17(9):e1009919. doi: 10.1371/journal.ppat.1009919 (PMC8483338; doi:10.1371/journal.ppat.1009919)
Supplement: S4 Data — Data sheet 1: A list of Tax and HBZ cDNA clones. Data sheet 2: A list of primers used in RT-PCR experiments. (XLSX) [file ppat.1009919.s011.xlsx]

## Sheet: List
List of Tables:
1	List of Tax and HBZ clones for Y2H
2	List of primers

## Sheet: 1
List of Tax and HBZ clones for Y2H
Tax clones	HBZ clones
Tax wt	HBZ-SP1
Tax C29S	HBZ-SP1 AD 1-77
Tax K10R	HBZ CD 77-132
Tax K4-8R	HBZ-SP1 Bzip 120-206
Tax M5	HBZ-SP1 AD+CD 1-132
Tax R42A	HBZ-SP1 CD+Bzip 77-206
Tax H52Q	HBZ-SP1 AD+BR2 1-94
Tax S258A	HBZ AD+CD+DBD 1-160
Tax S336A	HBZ-SP1 CD+ZIP 77-160
Tax TD1
Tax TD254
Tax TD55
Tax TD99
Tax V19M
Tax K88A
Tax K4-5-6R
TaxM10
TaxM22
TaxM47

## Sheet: 2
List of primers
For RT-PCR
Name	For	Rev
MKI67	AGCACGTCGTGTCTCAAGATC	TGGAGTGTGCATTACCAGAGAC
HIPK3	AGCCTGCCACTACCAAGAAA	CGGGGAGTCGGCAATAATGA
HNRNPD	TTAGTGCAGCGGGAGAGAGC	AAACCCCTTGATCGCCCTGT
UBP1	AGCCGTCCTATGATACCACA	GGGGAAGGGCTGTTATTCAC
PDGFC	TGTGGAAACTACCCTGCGAT	GGAAACCTTGGGCTGTGAAT
RTKN2	AGTTCGCGTTGGAGATGGA	TCTTTCCTTTACATGCTGTTCGT
TRPT1	ATGCGGTCCCATTGTGAAAT	CATCACCAGCCAAGGAAAGG
FAM193B	GGAAGTTCTGTGACTGCTGC	TTCCAGCAGCTCATCCACAT
CDC25B	TTTGCCATCAGACGCTTCC	GGGCTTCCATGGCATCTTG
GIT2	GGAAACAGGCCACAACCAAT	TCGTTGGGAGTGTTGTCGTA
CASP8	GCCCAAATCAACAAGAGCCT	GCTCTTCAAAGGTCGTGGTC
B3GALNT2	TGGTAGTTGGCGTGTTGTCA	CAGCCCCGATGAAGTGTCTT
PDGFC	TGTGGAAACTACCCTGCGAT	GGAAACCTTGGGCTGTGAAT
TMEM126B	TGGTGGTGTTCGGGTATGAG	TGCTGCCATCTTGAAAACCT
For qRT-PCR
STAT5A	CAGGACACAGAGAATGAGCTGAAG	CTGGGCAAACTGAGCTTGGAT
GATA3	AGTCGTCGCCCCTTTTTACA	CTTGGAGGGGTCGTTTAGCA
SYT4	GAAATGCACCCCCAATGCAG	CGGGACCCCCTTTCAGAATC
